# Supplementary material for: Diversity of hemodynamic types in connective tissue disease associated pulmonary hypertension: more than a subgroup of pulmonary arterial hypertension
Source: BMC Pulm Med. 2022 Aug 1;22:295. doi: 10.1186/s12890-022-02081-0 (PMC9341111; doi:10.1186/s12890-022-02081-0)
Supplement: Supplementary file 1 — Additional file 1. Raw dataset used and analysed during the current study. [file 12890_2022_2081_MOESM1_ESM.xls]

## Sheet: RHC统计数据含免疫指标 - 2.0
Group	Diagnosis of CTD	Age, years	Sex	BMI, kg/m2	Height, m	Weight, kg	Onset of CTD, dd-mm-yyyy	Date of CTD diagnosis, dd-mm-yyyy	Date of PH diagnosis, dd-mm-yyyy	Disease duration, weeks	Short of breath, 0=no, 1=yes	ILD, 0=no, 1=yes	Diabetes, 0=no, 1=yes	Hypertension, 0=no, 1=yes	Hypothyroid, 0=no, 1=yes	Hyperthyroid, 0=no, 1=yes	Anemia(HGB<90g/L), 0=no, 1=yes	IgG, g/L	C3, g/L	C4, g/L	hsCRP, mg/L	ESR, mm/h	ANA, 0=negative, 1=positive,	anti-dsDNA, 0=negative, 1=positive,	anti-Sm, 0=negative, 1=positive,	anti-RNP, 0=negative, 1=positive,	anti-SSA, 0=negative, 1=positive,	anti-SSB, 0=negative, 1=positive,	anti-scl70, 0=negative, 1=positive,	anti-rRNP, 0=negative, 1=positive,	anti-Ro-52, 0=negative, 1=positive,	anti-βGP1, 0=negative, 1=positive,	LA	BNP, pg/ml	NTproBNP, pg/ml	WHO function class	Date of RHC	BSA, m2	ABPm, mmHg	PAPm, mmHg	CVPm, mmHg	PAWP, mmHg	PVR, dyn/(s.cm^5)	CO, L/min	CI, L/min.m2	ABPs, mmHg	ABPd, mmHg	PAPs, mmHg	PAPd, mmHg
WHO gruop Hyperdynamic PH PH	SLE	32	female	23.4375	1.6	60	2001-06-01	2002-12-01	2017-08-01	176	0	0	0	0	0	0	1	18.76	0.716	0.114	0.77	18	1	0	0	0	0	0		0		0	0	40	132	1	2019-07-15	1.62	91	36	9	18	243	5.92	3.65	114	79	48	26
WHO gruop Hyperdynamic PH PH	SLE	29	female	30.8463	1.66	85	2003-11-01	2003-11-01	2015-11-01	144	1	0	0	0	0	0	1	16.7	0.88	0.116	0.84	6	1	0	0	0	1	0	0	1	1	0	0	498	2870	2	2019-11-27	1.93	82	56	10	20	546	5.27	2.73	104	71	86	40
WHO gruop Hyperdynamic PH PH	pSS	69	female	22.4323	1.58	56	2013-11-01	2013-11-01	2014-02-01	3	1	0	0	0	0	0	1	26.85	0.506	0.104	12.41	35	1	0	0	0	1	1	0	1	1	0	0	341	298	2	2019-11-21	1.56	98	34	11	18	217	5.9	3.78	143	75	45	25
WHO gruop Hyperdynamic PH PH	SLE	44	female	16.8242	1.58	42	2015-07-01	2019-07-01	2019-07-01	0	0	0	0	0	1	0	1	56.76	0.561	0.079	15.61	98	1	1	0	1	1	0	0	0	1	0	0	170	2203	1	2019-07-09	1.38	92	45	10	17	329	6.83	4.95	123	77	74	30
WHO gruop Hyperdynamic PH PH	SSc	30	male	17.6471	1.7	51	2015-09-01	2019-03-01	2019-03-01	0	1	1	0	0	0	0	1	27.14			3.51	3	1	0	0	1	0	0	0					116	415	2	2019-03-28	1.58	93	40	5	26	183	6.11	3.87	120	79	59	28
WHO gruop Hyperdynamic PH PH	SLE	27	female	21.4844	1.6	55	2017-04-01	2017-05-01	2018-12-06	19	1	0	0	0	0	0	1	11.82	0.903	0.149		1	1	0	0	0	1	1	0	0	0	0	0		3466	3	2018-12-06	1.56	94	57	15	16	1180	3.03	2.84	114	84	89	36
WHO gruop Hyperdynamic PH PH	pSS	32	female	29.2304	1.68	82.5	2014-07-01	2015-10-01	2015-10-01	0	0	0	0	0	0	0	1	12.46	1.284	0.156	3.06	12	1	0	0	0	0	0	0	0					59	1	2018-10-09	1.92	92	61	14	18	675	5.09	2.65	113	81	82	44
WHO gruop Hyperdynamic PH PH	SSc	25	female	19.8413	1.68	56	2017-01-01	2018-01-01	2018-01-01	0	1	0	0	0	0	0	1		0.991	0.092	0.88	29	1	0	0	1	1	0	0	0	1	0	0		75	2	2018-07-17	1.63	81	29	6	16	213	4.87	2.99	108	68	45	18
WHO gruop Hyperdynamic PH PH	UCTD	59	female	17.5781	1.6	45	2015-07-01	2018-07-01	2018-07-01	0	1	0	0	0	0	0	1	28.11	0.618	0.089	4.36	41	1	0	0	0	1	0	0	0	1	0	0		426	2	2018-07-12	1.44	84	47	3	25	507	3.47	2.41	105	74	77	27
WHO gruop Hyperdynamic PH PH	SLE	29	female	30.863	1.61	80	2007-07-01	2009-03-01	2015-11-01	80	1	0	0	0	0	0	1	10.78	1.167	0.178	7.25	5	1	0	0	0	1	1	0	0	1	0	0		19	2	2017-02-15	1.6	94	51	10	16	503	5.56	3.48	121	80	70	39
WHO gruop Hyperdynamic PH PH	RA	52	female	21.6441	1.55	52	2014-04-01	2016-04-01	2016-04-01	0	1	1	0	0	0	0	1	17.98	0.692	0.226	4.84	25	1	0	0	0	1	1	0	0	1			50		2	2017-04-12	1.49	83	40	12	17	378	4.87	3.27	107	71	58	28
WHO gruop Hyperdynamic PH PH	SLE	28	female	19.9219	1.6	51	2013-09-01	2015-09-01	2016-10-01	13	1	0	0	0	0	0	1	8.45	0.798	0.144	9.02	1	1	0	0	1	0	0	0	0	1	0	0	882	1642	3	2017-04-05	1.51	121	65	19	16	1375	2.85	1.89	132	115	75	56
WHO gruop Hyperdynamic PH PH	SLE	30	female	20.5049	1.53	48	2013-08-01	2013-08-01	2013-08-01	0	1	0	0	0	0	0	1	19.16	0.63	0.054	11.24	9	1	0	0	1	1	0	0	1	1			34	113	2	2017-03-30	1.43	88	59	12	19	532	6.01	4.2	114	75	88	38
WHO gruop Hyperdynamic PH PH	pSS	40	female	26.1066	1.59	66	2014-11-01	2015-03-01	2015-03-01	0	1	0	0	0	0	0	1	11.73	1.006	0.15	1.58	3	1	0	0	0	1	1	0	0	0	0	0		21	2	2016-11-17	1.68	91	36	9	18	252	5.71	3.4	118	78	50	26
WHO gruop Hyperdynamic PH PH	SLE	30	female	19.8413	1.68	56	2002-02-01	2002-11-01	2014-12-01	145	1	0	0	0	0	0	2	18.99	0.854	0.124			1	1	0	0	1	1	0	0					117	2	2016-11-23	1.63	92	51	11	16	423	6.61	4.06	114	81	73	34
WHO gruop Hyperdynamic PH PH	pSS	36	female	16.7969	1.6	43	2013-11-01	2015-04-01	2015-05-01	1	1	0	0	0	0	0	1	31.05	0.801	0.14	0.6	7	1	0	0	0	1	1	0	0	1	0	0	14	68	2	2018-11-13	1.41	80	58	13	19	499	6.25	4.43	108	66	79	43
WHO gruop Hyperdynamic PH PH	pSS	32	female	21.4844	1.6	55	2017-11-01	2017-12-01	2017-12-01	0	0	0	0	0	0	0	1						1	1	0	1	0	0	0	0	0	0	0			2	2017-12-14	1.56	88	62	10	18	642	5.48	3.51	105	79	96	44
WHO gruop Hyperdynamic PH PH	pSS	66	female	37.7551	1.4	74	2012-12-01	2017-07-01	2017-09-11	2	1	0	0	0	0	0	1	18.73	1.161	0.141	0.76	5	1	0	0	0	1	0	0	0					18	2	2017-09-11	1.61	110	38	8	16	296	5.95	3.7	144	93	52	26
WHO gruop Hyperdynamic PH PH	SLE	20	female	21.6311	1.58	54	2014-01-01	2014-02-01	2014-02-01	0	1	0	0	0	0	0	1	18.25	1.185	0.197			1	0	0	1	1	0	0	0	1	0	0	42	219	2	2017-07-13	1.54	75	42	12	20	247	7.11	4.62	96	64	48	35
WHO gruop Hyperdynamic PH PH	pSS	24	female	14.2578	1.6	36.5	2015-01-01	2017-07-01	2017-07-18	0	1	0	0	0	0	0	1	33.75	0.972	0.08	4.39	45	1	0	0	0	0	0	0	0	0	0	0		43	2	2017-07-18	1.31	85	57	15	20	615	4.81	3.67	97	79	78	47
WHO gruop Hyperdynamic PH PH	SLE	23	female	17.898	1.55	43	2014-10-01	2014-10-01	2014-10-01	0	1	0	0	0	0	0	1	11.29	0.645	0.076	2.06	9	1	0	1	1	1	1	0	1	0	0	0	23	212	2	2017-07-24	1.38	88	70	13	18	956	4.35	3.15	103	81	98	52
WHO gruop Hyperdynamic PH PH	pSS	33	female	19.0311	1.7	55	2016-04-01	2016-11-01	2016-11-01	0	1	0	0	0	0	0	1	10.61	0.982	0.203	2.48	1	1	0	0	0	1	0	0	1	1	0	0	1092	7150	3	2017-01-18	1.63	82	58	16	22	1000	2.88	1.77	96	75	87	39
WHO gruop Hyperdynamic PH PH	pSS	44	female	20.3125	1.6	52	2003-01-01	2013-01-01	2013-01-01	0	1	0	0	0	0	1	2	31.67	1.254	0.192	2.01	71	1	0	0	0	1	0	0	0	1	0	0	65		3	2017-02-08	1.53	76	51	8	22	223	10.4	6.8	110	59	79	34
WHO gruop Hyperdynamic PH PH	PM/DM	28	female				2006-01-01	2006-01-01	2013-06-01	89	0	0	0	0	0	0	1	12.61	0.698	0.132	0.32	3	1								0			15	70	1	2016-05-25		95	53	9	16	499	5.93	4.01	118	84	83	53
WHO gruop Hyperdynamic PH PH	PM/DM	51	female				2014-06-01	2014-06-01	2016-05-01	23	0	1	1	0	0	0	1	5.62			2.78														1868	2	2016-06-16		108	42	13	24	238	6.06	3.19
WHO gruop Hyperdynamic PH PH	SLE	44	female				2008-12-01	2016-05-01	2016-05-01	0	1	0	0	0	0	0	1																		2348	2	2016-07-01		108	47	11	17	447	5.37	3.1	143	91	72	29
WHO gruop Hyperdynamic PH PH	SSc	44	female				2006-07-01	2012-07-01	2012-07-01	0	1	0	0	0	0	0	1																		6626	4	2016-07-08		89	43	17	20	1561	1.69	1.05	124	71	73	29
WHO gruop Hyperdynamic PH PH	UCTD	23	female	20.7612	1.7	60	2014-10-01	2015-11-01	2016-03-01	4	1	0	0	0	0	0	1	10.48	1.216	0.168	51.15	13	1	0	0	0	1	0	0	0	1	0	0		1899	2	2018-05-15	1.69	85	49	18	18	429	5.78	3.42	102	76	70	36
WHO gruop Hyperdynamic PH PH	SLE	28	female	27.3437	1.6	70	2010-04-01	2010-04-01	2015-04-01	60	1	0	0	0	0	0	1	5.92	0.677	0.109			1	1	0	1	1	1	0	1		0		47	2488	2	2018-03-16	1.73	139	67	22	31	886	3.25	1.88	162	127	94	51
WHO gruop Hyperdynamic PH PH	pSS	29	female	19.5312	1.6	50	2015-12-01	2016-10-01	2016-10-01	0	1	0	0	0	0	0	1	10.93	1.161	0.151	1.13	12	1	0	0	0	1	1	0	0	1	0	0			2	2018-03-20	1.5	71	60	11	18	852	3.94	2.63	90	62	80	47
WHO gruop Hyperdynamic PH PH	SLE	29	female	22.1893	1.56	54	1998-01-01	2018-01-01	2018-01-01	0	1	0	0	0	0	0	2	31.86	0.234	0.044	12.41	99	1	1	0	1	1	0	0	0	0	1	1	327	2276	2	2018-01-11	1.52	81	33	17	17	201	6.38	4.2	103	70	42	27
WHO gruop Hyperdynamic PH PH	SLE	33	female	20.8117	1.55	50	2014-09-01	2018-07-01	2018-07-01	0	1	0	0	0	0	0	1	14.5	0.987	0.2	22.23	16	1	0	0	0	1	0	0	0	1	0	0		236	2	2020-01-03	1.47	79	65	9	16	627	6.25	4.25	102	67	103	42
WHO gruop Hyperdynamic PH PH	SLE	35	female				2000-03-01	2016-11-01	2017-06-01	7	1	0	0	0	0	0	1	14.22	0.591	0.14	1.68	13	1	0	0	1	0	0	0	1	1	0	0	8	33	2	2018-03-08		81	40	18	30	137	5.84	3.67	109	67	55	32
Hyperdynamic PH	SLE	34	female	26.6299	1.65	72.5	2018-01-01	2018-03-01	2019-04-01	13	0	0	0	0	0	0	1	9.86	0.966	0.178	0.45	6	1	0	1	1	1	0	0	1	1	0	0		16	1	2019-07-30	1.8	104	21	2	14	97	5.77	3.21	136	88	24	17
Hyperdynamic PH	pSS	28	female	22.5827	1.63	60	2017-06-01	2019-07-01	2019-07-01	0	1	0	0	0	0	0	1	29.12	1.466	0.171	11.79	26	1	0	0	0	1	0	0	0	1	0	0	18	183	1	2019-07-30	1.64	89	33	8	14	235	6.47	3.95	104	81	42	23
Hyperdynamic PH	SLE	55	female	26.2509	1.48	57.5	2015-07-01	2017-01-01	2017-01-01	0	1	0	0	0	0	0	1	16.06	1.116	0.236	3.67	39	1	1	0	1	0	0	0	1	0	1	1		87	1	2019-07-26	1.51	97	27	8	15	176	5.44	3.6	134	79	39	17
Hyperdynamic PH	SLE	23	female	19.487	1.68	55	2015-12-01	2015-12-01	2016-11-01	11	1	0	0	0	0	0	1	17.59	0.836	0.097	0.31	17	1	0	0	1	1	0	0	1	0	0	0		15	2	2019-10-22	1.62	90	31	5	11	184	8.69	5.36	115	78	43	21
Hyperdynamic PH	UCTD	26	female	21.6311	1.58	54	2019-02-01	2019-03-01	2019-03-01	0	0	0	0	0	0	0	1	6.59	1.262	0.204	5.83	8	1	0	0	1	0	0	0	0	0	0	0		42	1	2019-09-17	1.54	98	30	10	12	150	9.57	6.21	132	81	37	22
Hyperdynamic PH	UCTD	57	female	22.8928	1.55	55	2015-02-01	2015-07-01	2015-07-01	0	0	0	1	1	0	0	1	9.72	1.098	0.135	1.38	7	1	0	0	1	0	0	0	0	0	0	0		35	1	2019-06-11	1.53	101	21	10	13	96	6.66	4.35	141	81	29	15
Hyperdynamic PH	MCTD	34	female	19.313	1.56	47	2016-01-01	2017-09-01	2017-09-01	0	1	0	0	0	1	0	1	35.88	0.543	0.076	4.05	92	1	0	0	1	1	0	0	0	0			15		1	2019-05-21	1.44	87	21	8	14	81	6.87	4.77	103	79	25	16
Hyperdynamic PH	SLE	29	female	25	1.6	64	2015-04-01	2015-05-01	2017-08-01	27	1	1	0	0	1	0	1	12.96	0.774	0.132	1.46	14	1	1	1	1	1	0	1	1		1	0			2	2019-04-23	1.67	74	22	10	14	106	6.03	3.61	97	63	27	16
Hyperdynamic PH	SLE	31	female	20.7008	1.63	55	2014-02-01	2013-04-01	2019-02-01	70	1	1	0	1	0	0	1	19.7	0.67	0.129	1.72	19	1	1	1	1	1	0	0	0	1				390	1	2019-02-26	1.58	114	21	6	9	138	6.93	4.39	148	97	27	16
Hyperdynamic PH	SLE	28	female	19.6235	1.62	51.5	2014-03-01	2014-03-01	2017-06-01	39	1	0	0	0	0	0	1	22.77	0.866	0.099	0.94	36	1	1	0	1	1	1	0	0	1	0	0		18	1	2018-12-11	1.53	78	23	9	14	104	6.94	4.54	107	63	29	18
Hyperdynamic PH	MCTD	36	female	24.7721	1.74	75	2017-01-01	2017-01-01	2017-01-01	0	1	1	0	0	0	0	1	21	0.916	0.094	2.32	12	1	0	0	1	0	0	0	0	0	0	0	31	167	2	2017-12-26	1.9	95	30	8	13	129	10.5	5.53	124	81	39	23
Hyperdynamic PH	SLE	30	female	23.0681	1.53	54	2013-11-01	2014-04-01	2014-04-01	0	1	0	0	0	0	0	1	19.37	0.952	0.145	0.16	13	1	0	0	1	1	0	0	0		0	1	25	80	2	2018-08-24	1.5	90	23	8	13	191	4.18	2.79	111	79	32	15
Hyperdynamic PH	SLE	34	female	20.7008	1.63	55	2012-02-01	2012-03-01	2013-09-01	18	1	0	0	0	0	0	1	16.62	0.562	0.09	0.17	23	1	1	0	1	1	0	0	0	1	0	0	22	49	2	2016-10-20	1.58	86	23	9	15	103	6.23	3.94	115	72	32	17
Hyperdynamic PH	SSc	40	female	20.3125	1.6	52	2003-04-01	2004-04-01	2015-08-01	136	1	0	0	1	0	0	1	10.43	1.138	0.275	0.84	13	0	0	0	0	0	0	0	0	0			67	311	2	2017-04-11	1.53	107	21	6	14	110	5.08	3.32	140	90	29	13
Hyperdynamic PH	pSS	36	female	26.1286	1.66	72	2012-03-01	2012-06-01	2016-01-01	43	1	0	0	0	0	0	1	27.94	0.856	0.119			1	0	0	1	1	0	0	0	1			19	75	2	2016-10-24	1.8	90	32	8	15	227	5.98	3.32	115	78	41	24
Hyperdynamic PH	MCTD	61	female	20.4294	1.58	51	1976-03-01	1998-03-01	2014-03-01	192	1	1	0	0	0	0	2	9.64	0.999	0.134	3.23	17	1	0	0	1	0	0	0	0				182	250	2	2017-03-16	1.5	107	26	7	14	202	4.74	3.16	160	81	39	18
Hyperdynamic PH	UCTD	27	female	26.6436	1.7	77	2012-11-01	2014-09-01	2014-09-01	0	0	0	0	0	0	0	1	21.25	1.279	0.162	3.23	37	1	0	0	1	0	0	0	0	1	0	0	4	24	1	2016-11-22	1.88	85	30	9	15	165	7.26	3.86	108	73	42	19
Hyperdynamic PH	SSc	43	female	25.4581	1.67	71	2015-08-01	2015-11-01	2016-12-01	13	0	1	0	0	0	0	1	10.83	1.208	0.197	0.71	12	1	0	0	0	0	0	1	0	0	0	0		5	1	2017-01-05	1.8	80	24	12	14	113	7.06	3.92	99	70	34	18
Hyperdynamic PH	SLE	44	female	22.1003	1.62	58	2015-11-01	2016-01-01	2016-02-01	1	1	0	0	0	0	0	1	8.72	0.668	0.119	0.09	7	1	0	0	1	0	0	0	1	0	0	0		32	2	2017-12-20	1.61	95	21	4	12	79	9.14	5.68	116	84	28	16
Hyperdynamic PH	SSc	62	female	23.3067	1.67	65	2012-03-01	2016-01-01	2016-02-01	1	0	1	0	0	0	0	1	12.83	1.206	0.252	8.16	28	1	1	0	1	1	0	0	0	1					1	2017-10-19	1.73	105	26	7	9	202	6.73	3.89	148	83	37	18
Hyperdynamic PH	SSc	46	female	18.7783	1.68	53	2006-08-01	2015-08-01	2015-08-01	0	1	1	0	0	0	0	1	21.97	1.203	0.224	7.86	27	1	0	1	1	1	1	0	0	1			64	248	1	2017-08-14	1.59	103	31	8	14	178	7.65	4.81	132	88	38	24
Hyperdynamic PH	SLE	23	female	17.4818	1.55	42	2011-07-01	2011-07-01	2014-03-01	32	1	0	0	0	0	0	1	22.93	0.961	0.141	7.71	18	1	0	1	1	1	1	0	0	1	0	0	6	39	1	2017-08-09	1.36	88	26	8	13	132	7.87	5.79	110	77	31	21
Hyperdynamic PH	SSc	63	female				2006-06-01	2008-06-01	2016-06-01	96	1	0	0	0	0	0	1	9.13	1.097	0.294	1.42	17	1	0												2	2016-06-01		87	25	3	10	183	6.56	3.58	128	66	37	16
Hyperdynamic PH	pSS	45	female				2014-06-01	2014-06-01	2016-06-01	24	1	0	0	0	1	0	1	22.27	1.011	0.188	1.15	23	1	0	0	1	1	0	0	0				17	74	1	2016-06-01		95	27	8	9	191	7.54	4.86
Hyperdynamic PH	SLE	39	female				2010-08-01	2012-05-01	2016-08-01	51	0	0	0	0	0	0	1	20.05	0.898	0.166	1.96	12	1	1	0	1	1	0	0	0	0	0	0	19	40	1	2016-08-25		90	22	7	10	175	5.48	3.38	113	85	32	15
Hyperdynamic PH	PM/DM	37	female				2015-01-01	2015-01-01	2016-01-01	12	1	0	0	0	0	0	1	28.25	0.456	0.096			1	0	0	1	0	0	0	0	0	1	0			1	2016-10-12		95	28	6	12	238	5.37	3.92
Hyperdynamic PH	SLE	31	female	24.7676	1.62	65	2003-01-01	2003-12-01	2015-11-01	143	1	0	0	0	0	0	1	13.56	1.299	0.124	0.7	13	1	0	0	0	1	1	0	0		0	0	18	30	2	2018-06-11	1.69	91	20	13	14	74	6.49	3.84	118	77	29	16
Hyperdynamic PH	pSS	43	female	26.8977	1.59	68	2002-11-01	2018-07-01	2018-11-01	4	1	0	0	0	1	0	1	16.69	0.678	0.126	8.14	21	1	0	0	0	1	1	0	0	1				26	1	2020-01-08	1.7	74	33	9	14	223	6.82	4.01	98	62	46	22
Hyperdynamic PH	MCTD	32	female	18.75	1.6	48	2013-01-01	2013-01-01	2019-12-01	83	0	0	0	0	0	0	1	30.16	0.818	0.173		19	1	0	0	1	0	0	0	0		0	0			1	2019-12-27	1.48	89	22	7	10	158	6.07	4.1	108	80	29	16
Hyperdynamic PH	SSc	67	female	26.1719	1.6	67	2011-12-01	2011-12-01	2017-12-01	72	1	1	0	1	0	0	1	15.76	1.116	0.202	7.58	22	1	0											199	2	2017-12-14	1.7		31	6	13	192	7.49		134	54	48	21
Hyperdynamic PH	SSc	55	female				2017-01-01	2017-12-01	2018-05-01	5	0	1	0	0	0	0	1	9.5	0.902	0.162	0.33	4	1	0	0	1	0	0	0	0	1				376	1	2018-05-30			33	7	11	235	7.49	4.57			49	25
WHO group 1 PH	SSc	67	female	25.6369	1.58	64	2017-12-01	2017-12-01	2017-12-01	0	1	0	0	0	0	0	1	12.89	0.834	0.165	7.49	31	1	0	0	0	0	0	0	0	0	0	0	604	3519	2	2019-12-09	1.65	92	53	11	15	1074	2.83	1.72	125	76	84	34
WHO group 1 PH	SLE	33	female	19.052	1.62	50	2013-07-01	2013-07-01	2017-07-01	48	1	0	0	0	0	0	1		0.72	0.2			1											69	414	2	2019-07-31	1.51	86	56	8	11	700	5.14	3.4	117	70	89	36
WHO group 1 PH	SLE	33	female	25.3906	1.6	65	2011-01-01	2012-02-01	2015-12-01	46	1	0	0	0	1	0	1				47.11	94	0	0	0	0	0	0	0	0	0	0	0		1898	2	2019-07-25	1.68	88	44	9	14	555	4.32	2.57	106	79	61	34
WHO group 1 PH	pSS	34	female	23.6832	1.51	54	2017-08-01	2017-08-01	2018-06-01	10	1	0	0	0	0	0	1	25.66	0.674	0.058	0.25	12	1	0	0	1	1	0	0	0	1	0	0		2208	2	2018-06-20	1.49	83	45	8	11	443	6.13	4.11	96	77	62	36
WHO group 1 PH	SSc	36	female	17.5781	1.6	45	2013-12-01	2013-12-01	2019-12-01	72	1	0	0	0	0	0	1	11.82	1.265	0.156	18.11	7	1	0	0	1	0	0	0	0	1	0			3300	3	2019-12-06	1.44	87	39	15	4	1352	2.07	1.44	95	83	54	29
WHO group 1 PH	SLE	27	female	23.1405	1.65	63	2008-11-01	2008-11-01	2019-11-01	132	1	0	0	0	0	0	2	9.04	0.32	0.012	0.08	91	1	0	1	1	1	0	0	1	1	0	0		1338	2	2019-11-26	1.69	78	49	11	14	420	6.66	3.94	101	66	64	37
WHO group 1 PH	SLE	30	female	19.91	1.52	46	2012-06-01	2017-09-01	2017-12-01	3	0	0	0	0	0	0	1	16.47	0.85	0.145	0.97	16	1	1	1	1	1	1	0	1	1	1	0		31	1	2019-06-21	1.4	99	33	8	12	320	5.25	3.75	116	90	45	22
WHO group 1 PH	SSc	69	female	21.7784	1.56	53	2018-11-01	2018-11-01	2018-11-01	0	0	1	1	0	0	0	1	10.34	1.081	0.243	0.97	3	1	0	0	0	1	0	0	0	1				648	1	2019-07-02	1.53	74	56	9	7	949	4.13	2.7	99	62	93	35
WHO group 1 PH	SLE	29	female	18.8271	1.58	47	2007-07-01	2007-07-01	2018-02-01	127	1	0	0	0	0	0	1		0.621	0.078	0.13	2	1	1	0	0	0	0	0	0	1	0	0	7		1	2019-07-04	1.45	85	47	10	10	455	6.5	4.48	112	72	69	33
WHO group 1 PH	SSc	32	female	18.2563	1.57	45	2015-03-01	2015-03-01	2018-07-01	40	1	0	0	0	0	0	1	18.04	0.783	0.123	4.55	10	1	0	0	1	1	0	0	0					1681	2	2019-03-22	1.42	83	49	7	8	893	3.67	2.58	98	75	75	34
WHO group 1 PH	SLE	54	female	22.8329	1.58	57	2014-06-01	2014-06-01	2019-06-01	60	1	0	1	1	0	0	1	11.13	0.824	0.24	2.2	16	1	0	1	1	0	0	0	0		0	0		630	2	2019-06-12	1.57	92	33	9	10	353	5.09	3.24	117	79	55	28
WHO group 1 PH	SLE	38	female	21.2654	1.63	56.5	2010-05-01	2010-05-01	2019-05-01	108	0	0	0	0	0	0	1	12	0.64	0.1		2	1	1	1	0	1	1		0		0		34	279	1	2019-05-23	1.6	76	60	4	10	638	6.27	3.92	95	66	92	39
WHO group 1 PH	pSS	34	female	26.5021	1.59	67	2018-11-01	2019-08-01	2019-08-01	0	1	0	0	0	0	0	1	9.72	0.911	0.157	2.55	14	1		0	0	1	0			1		1	96	1151	2	2019-09-04	1.69	96	48	14	12	789	3.65	2.16	112	88	71	32
WHO group 1 PH	SLE	30	female				2007-11-01	2007-11-01	2018-02-01	123	1	0	0	0	0	0	1	25.38	1.003	0.118	4.4	13	1	0	0	1	0	0	0	0	0	0	0	418	2040	1	2019-11-21	1.48	85	58	11	14	816	4.31	2.91
WHO group 1 PH	MCTD	20	female				2018-07-01	2018-07-01	2018-11-01	4	1	0	0	0	0	0	1	27.04	0.949	0.15	3.15	79	1	0	0	1	0	0	1	0	0	0	0		445	2	2018-11-30			32	5	9	366	5.02	3.12	100	60	45	23
WHO group 1 PH	UCTD	35	female	22.6562	1.6	58	2016-09-01	2016-09-01	2019-01-01	28	1	0	0	0	0	0	1	10.88	1.214	0.244	0.71	12	1	0	0	1	0	0	0	0	0	0	0	31	316	2	2019-10-15	1.6	97	46	7	6	659	4.85	3.03	116	88	69	32
WHO group 1 PH	SLE	39	female	20.7612	1.7	60	2011-02-01	2011-07-01	2012-09-01	14	0	0	0	0	0	0	1	14.69	0.722	0.13	0.8	9	1	0	1	1	1	1	0	0	1				154	1	2019-10-08	1.69	90	55	11	10	454	7.93	4.69	123	74	88	32
WHO group 1 PH	SLE	38	female	29.271	1.59	74	2019-08-01	2019-08-01	2019-08-01	0	1	0	0	0	0	1	1	17.47	1.202	0.164	4.5	39	1	1	0	0	1	0	0	0	1	0	0			3	2019-09-16	1.77	84	36	9	12	385	4.99	2.82	105	73	66	21
WHO group 1 PH	pSS	33	female	20.1348	1.56	49	2018-08-01	2018-12-01	2018-12-01	0	1	0	0	0	0	0	1	17.02	1.103	0.178	4.08	8	1	0	0	0	1	0			0			601	5462	3	2019-08-28	1.46	84	64	9	11	979	4.33	2.97	98	77	101	39
WHO group 1 PH	SLE	35	female	23.533	1.61	61	2005-12-01	2012-01-01	2012-01-01	0	1	0	0	0	0	0	1	13.2	1.004	0.197	10.77	28	1	0	0	1	1	0	0	0	0					1	2019-08-07	1.64	83	41	10	13	349	6.42	3.91	100	75	59	32
WHO group 1 PH	RA	63	female	22.8624	1.62	60	2010-05-01	2010-05-01	2016-02-01	69	1	1	0	0	0	0	1	11.77			2.98	27													10	2	2019-05-16	1.64	82	39	8	10	325	7.12	4.34	129	59	59	24
WHO group 1 PH	SLE	20	female	21.0937	1.6	54	2014-01-01	2014-01-01	2014-01-01	0	1	0	0	0	0	0	1	18.16	1.258	0.22		48	1	0	0	1	1	0	0	0	1	0	0	42	219	2	2017-07-13	1.55	75	42	12	15	303	7.11	4.62	96	64	48	35
WHO group 1 PH	SLE	38	female	19.9219	1.6	51	2014-05-01	2016-10-01	2016-12-01	2	0	0	0	0	0	0	1	23.55	0.774	0.121	0.26	17	1	0	0	0	1	1	0	1	1	0	0	3	18	1	2019-05-14	1.51	97	26	2	3	296	6.21	4.11	122	84	35	20
WHO group 1 PH	pSS	33	female	26.6728	1.62	70	2017-11-01	2017-12-01	2018-03-01	3	1	0	0	0	0	0	1	10.41	1.04	0.239	1.82	11	1	0	0	0	1	0	0	0	1			22	58	1	2019-05-14	1.75	84	33	6	12	276	6.09	3.48	108	72	48	21
WHO group 1 PH	SSc	27	female	22.9591	1.63	61	2014-11-01	2015-09-01	2015-09-01	0	1	0	0	0	0	0	1	10.59	1.214	0.197	1.09	6	1	0	0	1	0	0	0	0	0	0	0		56	2	2019-04-22	1.66	86	46	12	10	477	6.04	3.64	107	75	67	30
WHO group 1 PH	SLE	30	female	20.3727	1.68	57.5	2010-10-01	2015-03-01	2019-04-01	49	1	0	0	0	0	0	1	22.22	0.523	0.038	0.4	14	1	1	1	1	0	0	0	1		0	0		151	2	2019-04-11	1.65	103	36	8	8	375	5.97	3.62	127	91	52	24
WHO group 1 PH	SLE	28	female	16.8962	1.65	46	2017-07-01	2017-07-01	2019-03-01	20	1	0	0	0	0	0	1	18.23	0.933	0.157	5.34	7	1	0	0	1	0	0	0	0	1	1	0		88	2	2019-04-04	1.48	103	51	6	5	740	4.97	3.36	120	95	85	34
WHO group 1 PH	SLE	26	female	23.5883	1.66	65	2018-07-01	2018-07-01	2019-02-01	7	1	0	0	0	1	0	1	8.67	0.845	0.127	0.12	1	1	0	0	0	1	1	0	1	1	0	0		349	2	2019-04-03	1.72	94	36	7	10	748	2.78	1.62	105	89	47	30
WHO group 1 PH	SLE	28	female	21.048	1.66	58	2018-10-01	2018-10-01	2018-10-01	0	1	0	0	0	0	0	1	14.43	0.742	0.077	0.17	9	1	1	0	0	1	0		0		0	0	135	1227	2	2019-04-02	1.64	92	61	10	14	743	5.06	3.09	117	79	88	43
WHO group 1 PH	SLE	26	female	22.6409	1.53	53	2008-11-01	2009-03-01	2019-04-01	121	1	0	0	0	0	0	1	14.02	0.754	0.128	5.22	5	1	0	0	1	1	0	0	0	1	0	0		21	2	2019-03-29	1.49	82	37	9	12	372	5.38	3.61	115	81	56	22
WHO group 1 PH	MCTD	45	female	18.2899	1.62	48	2013-11-01	2013-11-01	2017-11-01	48	1	0	0	0	0	0	1	10.12	0.643	0.093	0.4	1	1	0											23806	3	2019-04-24	1.49	81	69	15	13	1422	3.15	2.11	90	77	103	48
WHO group 1 PH	SLE	33	female	20.5761	1.62	54	2011-03-01	2013-02-01	2017-11-01	57	1	0	0	0	0	0	1	15.94	0.827	0.128	0.65	16	1	1	1	1	1	0	0	1	1	0	0	17	39	2	2019-03-21	1.57	90	44	12	10	621	4.38	2.79	111	79	63	33
WHO group 1 PH	SLE	23	female	27.5482	1.65	75	2017-03-01	2018-11-01	2019-03-01	4	1	0	0	1	0	0	1	10.89	0.777	0.144	1.45	6	1	0	0	1	0	0	0	0	0			19	82	2	2019-03-12	1.82	98	51	8	15	557	5.17	2.84	121	87	58	47
WHO group 1 PH	pSS	45	female	26.3465	1.63	70	2011-08-01	2013-08-01	2013-08-01	0	1	1	0	0	0	0	1	18.19	1.361	0.148	13.25	29	1	1	0	0	1	1	0	0	1	0	0			2	2019-03-14	1.76	84	77	12	15	1198	4.14	2.35	115	68	110	50
WHO group 1 PH	pSS	28	female	24.0346	1.58	60	2015-05-01	2015-11-01	2015-11-01	0	1	0	0	0	0	0	1	10.06	1.012	0.156	0.28	6	1	0	0	0	1	0	0	0	1	1	0	3	33	2	2016-09-21	1.61	95	41	9	12	423	5.48	3.4	118	84	60	28
WHO group 1 PH	pSS	66	female	19.4734	1.57	48	2008-02-01	2008-02-01	2019-02-01	132	1	1	0	0	0	0	1	26.31	0.902	0.186	4.62	33	1	1	0	0	1	1	0	0	1	0	0	95	367	3	2019-02-20	1.46	104	34	6	12	296	5.94	4.07	157	77	48	23
WHO group 1 PH	SLE	35	female	27.4348	1.62	72	2017-09-01	2017-09-01	2018-05-01	8	1	0	0	0	0	0	1	13.63	1.008	0.144	6.32	8	1	0	1	1	1	0	0	0	1	0	0		295	2	2019-02-12	1.77	92	62	8	8	962	4.49	2.54	117	80	97	42
WHO group 1 PH	SLE	36	female	18.3655	1.65	50	2011-01-01	2014-04-01	2014-04-01	0	1	0	0	0	0	0	1	14.08	0.636	0.126	0.22	14	1	1	0	0	1	0	0	0		0	0		1306	3	2019-01-15	1.53	85	53	11	15	626	4.85	3.17	105	75	79	38
WHO group 1 PH	SLE	47	female	20.3125	1.6	52	2017-12-01	2018-07-01	2018-12-01	5	1	0	0	0	0	0	1	30.9	0.612	0.077	11.44	38	1	0	0	1	1	0	0	1	1	0	0			2	2018-12-20	1.53	91	54	9	14	826	3.87	2.53	108	82	81	39
WHO group 1 PH	pSS	34	female	22.0604	1.55	53	2017-01-01	2017-02-01	2017-02-01	0	1	0	0	0	0	0	1	14.49	0.795	0.152	1.5	8	1	0	0	0	1	0	0	0	1	0	0	19	127	2	2018-12-18	1.5	76	66	11	15	855	4.77	3.18	101	64	96	46
WHO group 1 PH	SLE	26	female	20.3125	1.6	52	2018-04-01	2018-11-01	2018-11-01	0	0	0	0	0	0	0	1	21.71	0.226	0.006	0.73	38	1	1	1	1	0	0	0	1	0	0	0	76	1247	1	2018-12-11	1.53	107	42	13	13	412	5.63	3.68	132	94	65	28
WHO group 1 PH	SLE	47	female	17.6254	1.58	44	1997-11-01	2008-11-01	2010-11-01	24	0	0	0	0	0	0	1	19.7	0.868	0.164	1.06	11	1	0	0	1	1	1	0	0	1	0	0		945	1	2018-11-12	1.41	83	49	12	14	718	3.9	2.77	103	73	78	32
WHO group 1 PH	RA	24	female	20.4382	1.67	57	2010-06-01	2012-03-01	2012-03-01	0	0	1	0	0	0	0	1	5.56	0.968	0.171	1.47	8												17	78	1	2018-10-22	1.64	103	37	12	13	279	6.87	4.19	130	90	50	26
WHO group 1 PH	SLE	29	female	16.2982	1.68	46	2010-09-01	2014-07-01	2018-09-01	50	0	0	0	0	0	0	1	16.81	0.652	0.104	5.21	22	1	1	0	1	1	0	0	1	0	0	1	25	155	1	2018-09-21	1.5	91	31	1	11	277	5.78	3.85	122	76	48	19
WHO group 1 PH	SLE	36	female	21.5556	1.5	48.5	2008-12-01	2013-09-01	2013-09-01	0	1	0	0	0	0	0	1	19.38	0.754	0.172	0.57	5	1	0	1	1	1	1	0	0	1	0	0		107	2	2018-09-19	1.41	83	46	7	15	397	6.25	4.43	104	72	68	36
WHO group 1 PH	SLE	39	female	20.2848	1.57	50	2014-07-01	2014-07-01	2018-07-01	48	1	0	0	0	0	0	1	10.34	0.746	0.124	1.15	2	1	0	0	0	1	0	0	0	1	0	0		6117	2	2018-07-31	1.48	91	66	8	13	1070	3.96	2.68	108	82	96	47
WHO group 1 PH	SLE	46	female	17.5781	1.6	45	2009-07-01	2010-06-01	2010-06-01	0	1	1	0	0	0	0	1						1	0	1	1	1	0		1					65	2	2018-07-30	1.44	70	33	-3	7	369	5.63	3.91	92	59	52	19
WHO group 1 PH	SLE	32	male	24.4898	1.75	75	2015-06-01	2014-08-01	2017-06-01	34	1	0	0	0	0	0	1	20.98	0.46	0.03	1.13	12	1	1	1	1	1	0		1		0	0		8020	3	2017-06-21	1.9		44	7	9	497	5.63	3.16			61	33
WHO group 1 PH	pSS	30	female	22.6562	1.6	58	2012-07-01	2015-12-01	2015-12-01	0	1	0	0	0	0	0	1	16.63	0.837	0.094	0.23	5	1	0	0	0	1	0	0	0	1	0	0		916	2	2017-06-22	1.6		46		10	2006	5.5				83	24
WHO group 1 PH	SSc	28	female	21.7994	1.74	66	2017-07-01	2018-03-01	2018-03-01	0	1	1	0	0	0	0	1	13.01	0.994	0.069	0.48	6	1	1	0	1	0	0	0	1	1	0	0	34	386	2	2018-07-02	1.8	97	48	7	9	757	4.12	2.29	112	89	67	38
WHO group 1 PH	SLE	47	female	23.8751	1.65	65	1997-06-01	2000-01-01	2018-07-01	222	1	1	0	1	0	0	1	8.63	0.916	0.196		4	1	1	0	0	0	0	0	0	0	0	0	215	2533	2	2018-06-26	1.72	104	55	4	8	786	4.78	2.78	124	94	86	35
WHO group 1 PH	SLE	28	female	17.5278	1.62	46	2011-06-01	2016-09-01	2018-06-01	21	1	0	0	0	0	0	1						1	0	1	1	0	0	0	0	1					2	2018-06-15	1.46	107	47		13	543	5.01	3.43	140	90	73	33
WHO group 1 PH	SLE	35	female	19.1001	1.65	52	2010-06-01	2018-06-01	2018-06-01	0	1	0	0	0	1	0	1	36.34	0.634	0.067	1.46	44	1	0	0	1	0	0	0	1	1	0	0		5436	3	2018-06-13	1.56	89	53	9	10	1246	2.76	1.77	100	83	68	40
WHO group 1 PH	SLE	32	female	19.5312	1.6	50	2012-04-01	2015-03-01	2017-04-25	25	0	0	0	0	0	0	1	23.97	0.564	0.068	2.33	30	1	1	0	1	1	1		0		0	0	5	59	1	2017-04-25	1.5	89	43	8	10	419	6.3	4.2	109	79	52	36
WHO group 1 PH	pSS	56	female	25.9701	1.63	69	2010-04-01	2014-05-01	2014-05-01	0	1	0	1	1	0	0	1	12.53			0.94	13	1	0	0	0	0	0	0	0	0	0	0	7	6	1	2017-04-11	1.74	89	41	10	15	280	7.43	4.27	130	68	59	27
WHO group 1 PH	UCTD	25	female	21.6311	1.58	54	2004-04-01	2009-04-01	2015-04-01	72	1	0	0	0	1	0	1	12.32	1.167	0.259	21.75	14	1	0	0	1	1	0	0	0	1				144	2	2017-04-06	1.54	86	48	7	15	447	5.9	3.83	109	74	65	35
WHO group 1 PH	SLE	42	female	23.833	1.56	58	2002-04-01	2002-04-01	2016-12-01	176	1	0	0	0	0	0	1	9.21	1.25	0.23	6.47	6	1	1	0	0	1	0		0					117	2	2017-04-06	1.57	111	57	10	15	788	4.26	2.71	133	100	87	38
WHO group 1 PH	MCTD	29	female	21.7738	1.66	60	2014-11-01	2014-11-01	2016-12-01	25	0	1	0	0	0	0	1	21.59	0.55	0.048		17	1	0	0	1	0	0		0		0	0		46	1	2018-09-03	1.67	92	55	9	15	388	8.25	4.85	115	80	87	32
WHO group 1 PH	pSS	32	female				2012-03-01	2015-09-01	2015-09-01	0	1	0	0	0	0	0	1	15.46	0.833	0.148	1.09	7	1	0	0	0	0	0	0	0	1	0	0	5	42	2	2017-03-30		74	51	10	15	448		3.99	99	62	79	36
WHO group 1 PH	SSc	61	female	14.6484	1.6	37.5	2008-10-01	2009-10-01	2016-03-01	77	1	1	0	0	0	0	1	12.3	1.211	0.243	8.96	14	1	0	0	1	0	0	0	0	1	0	0		1027	3	2016-10-19	1.33	101	45	5	9	720	4	3.01	148	77	76	31
WHO group 1 PH	SLE	32	female	22.9568	1.65	62.5	2011-12-01	2011-12-01	2016-11-01	59	1	0	0	0	0	0	1	9.02	0.665	0.137			1	0	0	0	1	0	0	0	1	1	0	17	106	1	2016-12-16	1.69	106	49	4	10	501	6.22	3.68	124	97	73	34
WHO group 1 PH	SLE	39	female	26.5625	1.6	68	2006-12-01	2016-11-01	2016-11-01	0	1	0	0	0	0	0	1	22.22	0.932	0.11	0.9	50	1	1	0	0	0	0	0	0	0	0	0	18	45	2	2016-12-27	1.71	94	46	9	13	335	7.87	4.6	110	82	72	32
WHO group 1 PH	SLE	68	male	14.0408	1.75	43	2016-06-01	2016-06-01	2016-06-01	0	1	0	0	0	0	0	1	10.9	1.128	0.23	2.86	49	1	0	0	0	0	0	0	0	1	1	0	65	381	3	2016-12-27	1.5	87	33	7	12	343	4.89	3.26	105	78	45	25
WHO group 1 PH	AOSD	21	female				2012-03-01	2012-03-01	2016-09-01	54	1	0	0	0	0	0	1	20.02	1.259	0.06	22.87	82	1	0	0	0	0	0	0	0	0	0	0	19	263	2	2017-03-06		90	65	11	14	684	5.96	3.82	106	82	94	49
WHO group 1 PH	SLE	25	female	16.7969	1.6	43	2013-12-01	2013-12-01	2017-09-01	45	1	0	0	1	0	0	1	26.92	0.556	0.108	0.33	46	1	1	1	1	1	0	0	1	1	0	0		88	2	2017-12-26	1.43	95	35	7	8	335	6.44	4.5	114	85	50	25
WHO group 1 PH	RA	62	male	17.7461	1.72	52.5	2017-06-01	2017-06-01	2017-12-01	6	1	1	0	0	0	0	1	15.29	0.96	0.296	131.2	6	0	0	0	0	0	0	0	0				80	1319	3	2017-12-21	1.62	81	44	3	7	718	4.12	2.54	110	67	77	27
WHO group 1 PH	SLE	39	female	21.8522	1.55	52.5	2014-01-01	2012-03-01	2017-12-01	69	0	0	0	1	0	0	1	12.06	1.248	0.245	50.72	57	1	0	0	1	1	0	0	0	1	0	0	15	25	1	2017-12-19	1.5	108	43	7	13	409	5.86	3.91	147	88	64	32
WHO group 1 PH	SLE	34	female	22.8624	1.62	60	2015-02-01	2016-02-01	2017-12-01	22	0	0	0	0	0	0	1	14.38	1.221	0.244	1.19	13	1	0	0	1	1	0	0	0	1	0	0		11	1	2017-12-15	1.64	101	35	10	9	328	6.33	3.86	128	88	48	25
WHO group 1 PH	SLE	27	female	25.3906	1.6	65	2009-12-01	2013-04-01	2017-12-01	56	1	0	0	1	0	0	1	14.36	0.932	0.178	27.24	3	1	1	0	0	0	0	0	1	0	0	0	1806	8977	2	2017-12-01	1.68	93	46	14	9	951	3.11	1.85	108	85	63	33
WHO group 1 PH	SLE	24	female	16.8663	1.54	40	2015-03-01	2015-04-01	2017-12-01	32	1	0	0	0	0	0	1	28.05	0.687	0.107	1.44	19	1	0	0	0	1	1	0	0	1	0	0		128	2	2017-11-29	1.33	107	30	2	5	473	4.23	3.18	126	97	49	22
WHO group 1 PH	SLE	48	female	18.6709	1.62	49	1990-11-01	1990-11-01	2017-10-01	323	1	0	0	1	0	0	1	10.48	0.708	0.221	4.43	15	1	0	0	1	0	0	0	0	0	0	0	772		2	2017-11-16	1.5	107	42	3	15	319	6.76	4.51	154	83	61	28
WHO group 1 PH	SLE	33	female	19.9219	1.6	51	2003-11-01	2003-11-01	2015-09-01	142	1	0	0	0	0	0	1	16.11	0.85	0.134	0.66	1	1	0	0	0	0	0	0	0		1	0		57	1	2017-11-08	1.51	78	40	2	6	496	5.48	3.63	100	67	63	28
WHO group 1 PH	MCTD	57	female	21.6713	1.65	59	2013-10-01	2017-08-01	2017-08-01	0	1	1	0	0	0	0							1	0	0	1	0	0	0	0	1					2	2017-10-30	1.65	92	47	14	15	711	3.6	2.18	131	72	77	30
WHO group 1 PH	SLE	32	female	19.1001	1.65	52	2006-10-01	2006-10-01	2016-03-01	113	1	0	0	0	0	0	1	11.3	0.684	0.146	1.39	7	1	1	0	0	10	0	0	0		1	0			2	2017-10-27	1.56		57	8	8	678	5.78		108	75	93	37
WHO group 1 PH	SLE	52	female	21.7047	1.57	53.5	1994-10-01	1994-10-01	2016-04-01	258	1	0	0	0	1	0	1	13.96	0.875	0.288	1.36	4	1	1	0	1	0	0	0	1		0	0			2	2017-10-26	1.52	98	31	6	12	267	5.7	3.75	128	83	47	22
WHO group 1 PH	UCTD	32	female	17.5781	1.6	45	2016-10-01	2017-09-01	2017-10-01	1	1	0	0	0	1	0	1	20.35	1.049	0.154	2.01	42	1	0	0	1	1	0	0			0	0	28	177	2	2017-10-24	1.44	95	40	8	11	493	4.7	3.26	110	87	58	24
WHO group 1 PH	SLE	28	female	29.2969	1.6	75	2015-02-01	2015-03-01	2015-03-01	0	1	0	0	0	0	0	1	18.04	1.461	0.209	6.84	18	1	0	0	0	1	0	0	0	1	0	0	84	903	2	2017-10-12	1.78		49	2	8	689	4.76				80	33
WHO group 1 PH	UCTD	30	female	19.487	1.68	55	2016-12-01	2016-12-01	2017-08-01	8	1	0	0	0	1	0	1	30.61	0.831	0.112	1.4	7	1	0	0	1	0	0	0	0	1	0	0		3623	3	2017-09-21	1.62	78	47	11	11	872	3.3	2.04	95	70	66	36
WHO group 1 PH	SLE	37	female	17.3333	1.5	39	2016-09-01	2016-09-01	2017-08-01	11	1	1	0	0	1	0	1	11.39	1.385	0.337	24.69	29	1	0	0	0	1	1	0	0		0	0	72	1707	2	2017-09-15	1.29	73	41	1	2	812	3.84	2.98	92	64	69	26
WHO group 1 PH	SSc	53	female	20.9572	1.62	55	2014-09-01	2014-09-01	2014-10-01	1	0	0	0	0	0	0	1	16.47	1.118	0.302	0.7	12	1	0	0	1	0	0	0	0	0	0	0	30	81	1	2017-09-14	1.58	110	33	3	11	377	4.66	2.95	153	88	49	23
WHO group 1 PH	SLE	29	female	20.753	1.65	56.5	2009-09-01	2009-09-01	2015-04-01	67	0	0	0	0	0	0	1	10.82	0.643	0.144	4.89	23	1	1	0	0	0	0	0	0		0	0		4086	1	2017-09-08	1.62	80	41	5	10	605	4.1	2.53	104	68	61	27
WHO group 1 PH	SLE	29	female	22.3081	1.64	60	2010-04-01	2010-04-01	2011-02-01	10	0	0	0	0	0	0	1	12.5	0.773	0.136	0.19	3	1	0	0	1	0	0	0	0	0	0	0		102	2	2017-09-07	1.65	85	48	4	15	482	5.47	3.32	105	75	73	33
WHO group 1 PH	AOSD	27	female	21.0303	1.58	52.5	2013-08-01	2013-08-01	2017-07-01	47	1	0	0	0	0	0	1																		2449	3	2017-08-30	1.52	66	56		15	727	4.51	2.97	89	55	89	37
WHO group 1 PH	SLE	33	female	24.1115	1.74	73	2008-06-01	2008-06-01	2016-08-01	98	1	0	0	0	0	0	1	6.72	0.489	0.064	0.59	6	1	1	1	1	0	0		0		0	0		684	2	2017-08-24	1.87	118	49	3	15	524	5.19	2.78	151	102	79	31
WHO group 1 PH	SSc	49	female	21.7778	1.5	49	2016-08-01	2016-08-01	2016-08-01	0	1	1	0	0	0	0	1	53.28	0.584	0.11	1.85	67	1	0	0	1	1	0	0	1	0					2	2017-08-24	1.42	95	35	4	9	297	6.99	4.92	118	84	55	21
WHO group 1 PH	SLE	25	female	16.937	1.63	45	2015-11-01	2015-11-01	2016-04-01	5	1	0	0	0	0	1	1	16.43	0.889	0.171	0.29	4	1	0	1	1	0	0	0	0	1	0	0		70	1	2017-08-21	1.45	98	30	2	10	297	5.39	3.72	116	89	36	24
WHO group 1 PH	SLE	27	female	21.0937	1.6	54	2015-08-01	2015-08-01	2017-07-01	23	1	1	0	0	1	0	1	19.3	0.339	0.03	17.01	50	1	1	1	1	1	0	0	0		1	0		698	2	2017-08-10	1.55	84	32	3	8	360	5.33	3.44	109	71	49	22
WHO group 1 PH	pSS	35	female	22.8928	1.55	55	2016-01-01	2016-02-01	2016-01-01	0	0	0	0	0	0	0	1	22.89	1.236	0.267	2.22	23	1	0	0	1	1	1	0	0	1	0	0		19	1	2017-08-10	1.53	90	32	5	12	280	5.72	3.74	116	77	39	26
WHO group 1 PH	UCTD	31	female	16.7969	1.6	43	2014-06-01	2014-08-01	2017-07-01	35	1	0	0	0	0	0	1	18.83	0.912	0.21	0.17	51	1	0	0	1	1	0	0	0	1	0	0			3	2017-08-09	1.41	90	55	9	12	963	3.57	2.53	109	81	91	37
WHO group 1 PH	MCTD	30	female	18.4265	1.58	46	2010-03-01	2010-07-01	2013-08-01	37	1	0	0	0	0	0	1	16.14	0.831	0.135	1.52	25	1	0	0	0	1	0	0	0	1	0	0	42	127	2	2017-08-08	1.44	87	55	9	14	698	4.7	3.26	112	75	82	39
WHO group 1 PH	SLE	47	female	24.2215	1.7	70	2007-07-01	2007-07-01	2015-07-01	96	1	0	0	0	0	0	1																		122	2	2017-07-31	1.81	114	45	8	15	436	5.5	3.04	145	99	62	32
WHO group 1 PH	MCTD	21	female	23.2335	1.58	58	2015-01-01	2016-01-01	2016-01-01	0	1	0	0	0	0	0	1				10.47		1	0	1	1	0	0	0	0	1					2	2016-06-17	1.58	89	26	2	7	278	5.46	2.1	108	80	41	15
WHO group 1 PH	SLE	33	female	26.1719	1.6	67	2015-01-01	2015-10-01	2015-10-01	0	1	0	0	0	0	0	1	9.25	0.622	0.107	0.35	3	1	0	0	0	0	0	0	0	1	1	0	22	41	2	2016-06-14	1.7	91	51	10	13	444	6.85	4.03	121	79	76	35
WHO group 1 PH	SLE	41	female	20.7031	1.6	53	2014-06-01	2014-06-01	2014-06-01	0	1	0	0	0	0	0	1	5.54	0.935	0.141	1.3	1	0	0	0	1	1	0	0	0	1	0	0		3510	2	2016-06-14	1.54	96	52	6	12	886	3.61	2.34	120	84	85	26
WHO group 1 PH	pSS	37	female	20.5457	1.56	50	2014-08-01	2014-09-01	2014-09-01	0	1	0	0	0	0	0	1	8.84	0.975	0.124	0.45	8	1	0	1	1	1	1	0	1	1	0	0	11	46	2	2017-01-11	1.47	82	43	9	13	403	5.95	4.05	107	70	61	29
WHO group 1 PH	AOSD	28	female				2007-05-01	2010-05-01	2015-01-01	56	0	0	0	0	0	0	1	11.96	0.832	0.157	2.31	11	1	0	0	0	0	0	0	0	0	0	0	37	252	1	2016-05-25		105	61	7	8	773	5.48	3.65	125	97	92	42
WHO group 1 PH	SSc	49	female	20.202	1.65	55	2016-10-01	2016-12-01	2016-12-01	0	1	0	0	0	0	0	1	32.04	1.022	0.118	3.45	41	1	0	0	1	0	0	0	0	0	0	0		501	2	2017-01-13	1.6	87	35	7	10	328	6.09	3.81	102	80	52	25
WHO group 1 PH	SLE	23	female				2012-06-01	2014-07-01	2016-02-01	19	1	1	0	0	0	0	1	8.31	0.612	0.064	19.05	33	1	0	0	1	1	0	0	0	0				3543	2	2016-06-01		57	56	9	10	899	4.09	3.12
WHO group 1 PH	pSS	26	female				2008-06-01	2016-05-01	2016-05-01	0	1	0	0	0	0	0	1	37.01	0.946	0.076	1.59	49	1	0	0	0	1	1	0	0	1	0	0	40	76	3	2016-06-02		83	54	8	11	855	4.3	2.93
WHO group 1 PH	SLE	28	female				2004-10-01	2004-10-01	2015-10-07	132	1	0	0	0	1	0	1	6.62	0.925	0.169	1.21	11	1	1	1	1	1	0	0	1	1	0	0	15	132	2	2016-06-06		103	38	12	13	462	4.33	2.62
WHO group 1 PH	SSc	23	female				2014-05-01	2014-06-01	2016-02-01	20	1	0	0	0	0	0	1	7.26	0.9	0.171	1.07	13	1	0	0	0	0	0	0	0		0	0	160	2205	3	2016-06-08		75	73	10	2	718	2.67	1.99	95	65	108	53
WHO group 1 PH	SLE	49	female				2000-06-01	2008-06-01	2013-05-01	59	1	1	0	1	0	0	1	23.12	1.067	0.184	1.74	20	1	0	1	1	0	0	0	0				91	268	2	2016-06-29		100	38	10	13	348	5.48	3.41	143	70	59	25
WHO group 1 PH	SSc	36	female				2013-06-01	2014-05-01	2014-05-01	0	1	1	0	0	0	0	1	17.3	1.417	0.283	4.93	12	1	0	0	1	1	0	0	0		0	0			2	2016-06-29		98	35	5	12	270	6.81	3.72	121	86	51	22
WHO group 1 PH	SLE	61	female				1990-06-01	1996-06-01	2016-06-01	240	1	1	0	0	0	0	1	31.33	0.599	0.082	19.95	72	1	0	0	0	0	0	0	1	1	0	0	172	437	2	2016-06-29		89	28	3	6	313	5.62	3.8	120	83	44	14
WHO group 1 PH	SLE	24	female				2014-05-01	2016-06-01	2016-06-01	0	1	0	0	0	0	0	2	53.51	0.228	0.078	47.45	108	1	1	1	1	1	1	0	0	1	0	0	641	8935	2	2016-06-30		104	31	18	11	511	3.01	2.17	113	97	42	24
WHO group 1 PH	MCTD	37	female				2008-07-01	2008-07-01	2008-07-01	0	1	1	0	1	0	0	1	7.04	1.066	0.208	17.44	17	1	1	0	1	0	0	0	0	0			520	4422	3	2016-06-07		99	42	13	8	592	4.59	3.28	116	90	77	25
WHO group 1 PH	UCTD	40	female				2015-07-01	2015-07-01	2016-07-01	12	1	0	0	1	0	0	1	13.37	1.552	0.289	34.92	68	1	0	0	1	0	0	0	0					125	2	2016-07-15		107	34	4	6	403	5.55	3.78	125	98	52	22
WHO group 1 PH	UCTD	32	female				2012-06-01	2012-12-01	2012-12-27	0	1	0	0	0	0	0	1	21.73	0.873	0.085	2.44	12	1	0	0	0	1	1	0	1	1	0	0	61		2	2016-07-14		98	54	9	9	498	7.71	5.28	122	86	93	34
WHO group 1 PH	SLE	32	female				1996-07-01	1998-07-01	2016-07-01	216	1	0	0	0	0	0	1																		176	2	2016-07-12		94	64	9	13	699	5.83	3.97	125	84	103	91
WHO group 1 PH	SLE	32	female				2015-02-01	2015-12-01	2015-12-01	0	1	0	0	0	0	0	1	17.97	0.818	0.11	0.28	14	1	1	0	1	1	0	0	1	1	0	0	18	78	1	2016-08-03		93	37	6	14	264	6.96	3.76	114	83	53	24
WHO group 1 PH	SLE	48	female				2000-08-01	2000-08-01	2006-08-01	72	1	0	0	1	0	0	1		0.87	0.14	1.98	22	1													2	2016-08-03		102	59	5	13	718	5.12	3.35	130	89	92	38
WHO group 1 PH	SLE	31	female				2011-08-01	2011-08-01	2012-05-01	9	1	0	0	0	0	0	1	19.97	0.929	0.185	2.12	23	1	1	0	1	1	1	0	0	1			89	666	2	2016-08-04		73	48	3	8	722	4.43	3.21	97	61	80	33
WHO group 1 PH	SLE	29	female				2016-02-01	2016-08-01	2016-08-01	0	1	0	0	0	0	0	1	29.11	0.492	0.27	2.75	73	1	0	0	1	1	0	0	0	1	0	0		275	2	2016-08-11		86	45	6	13	338	7.81	4.57	113	73	75	30
WHO group 1 PH	SLE	68	female				2015-04-01	2015-04-01	2016-08-01	16	1	1	0	1	0	0	1	8.75	1.148	0.255	3.02	10	1	0	0	0	0	0	0	0	0				124	2	2016-08-12		92	38	4	4	655	4.27	3.14	127	75	63	22
WHO group 1 PH	SLE	38	female				2006-08-01	2014-08-01	2014-09-18	1	1	0	0	0	0	0	1	13.61	1.058	0.135	0.61	27	1	0	0	0	1	0	0	0	1	0	0	93	640	2	2016-08-17		77	58	9	12	851	3.95	2.44	100	66	100	35
WHO group 1 PH	SLE	28	female				2014-08-01	2014-08-01	2016-04-01	20	0	0	0	0	0	0	1	18.31	0.937	0.191	0.49	13	1	0	0	0	1	1	0	0	1	0	0	4	41	1	2016-08-26		94	58	5	6	820	5.07	3.38	112	85	78	44
WHO group 1 PH	SLE	31	female				2009-08-01	2009-08-01	2015-05-01	69	1	0	0	0	0	0	1	30.9	0.652	0.115	9.37	42	1	1	0	1	0	0	0	0	1	0	0	182		3	2016-08-19		102	80	7	11	1292	4.27	2.67	123	91	125	54
WHO group 1 PH	SLE	30	female				2016-07-01	2016-07-01	2016-07-01	0	1	0	0	0	0	0	1	22.72	0.832	0.092	0.27	26	1	0	0	1	1	0	0	0	0	0	0	66	470	2	2016-08-29		92	47	7	9	632	4.81	3.25	114	81	70	34
WHO group 1 PH	SSc	63	female				1996-08-01	2016-01-01	2016-01-01	0	1	1	0	0	0	0	1	18.2	1.326	0.246	8.28	60	1	0	0	1	0	0	0	0	1			72	266	2	2016-08-31		98	30	2	7	310	5.94	3.69	128	83	47	19
WHO group 1 PH	SSc	50	female				2011-09-01	2016-09-01	2016-09-01	0	1	0	0	0	0	0	1	9.08	1.052	0.205	8.95	6	1	0	0	0	0	0	0	0	0	0	0		1120	2	2016-09-02		100	45	14	9	878	3.28	2.06	121	89	77	33
WHO group 1 PH	SLE	28	female				2001-09-01	2006-09-01	2016-09-01	120	0	0	0	0	1	0	1	13.05	1.024	0.24	0.74	18	1	1	0	1	1	0	0	1	1	0	1	37	111	1	2016-09-18		90	30	6	10	342	4.67	3.11	118	76	42	22
WHO group 1 PH	SLE	27	female				2014-09-01	2014-09-01	2016-08-01	23	1	0	0	0	0	0	1	15.14	0.722	0.128	0.25	8	1	0	0	1	1	0	0	1	1	0	0	33		3	2016-09-19		86	48	8	11	836	3.54	2.64	105	76	75	34
WHO group 1 PH	pSS	49	female				2013-10-01	2016-08-01	2016-08-01	0	1	0	0	0	0	0	1						1	0	0	0	1	0	0	0	1	0	0			2	2016-10-12		96	55	5	1	1990	3.48	2.16	128	80	93	33
WHO group 1 PH	UCTD	39	female	26.0146	1.55	62.5	2003-07-01	2003-07-01	2013-06-01	119	1	0	0	0	0	0	1	10.11	0.889	0.17	2.37	1	1	0	0	1	1	0	0	0	1	0	0	388	656	2	2017-04-19	1.61	103	78	13	12	975	5.41	3.36	122	93	100	57
WHO group 1 PH	SLE	33	female	17.2248	1.58	43	2006-03-01	2006-03-01	2014-11-01	104	1	0	0	0	0	0	1	37.47	0.818	0.087	8.02	60	1	0	1	1	1	1	0	1	1	1	0	14	101	2	2018-06-12	1.4	86	46	3	7	770	4.05	2.89	103	77	73	30
WHO group 1 PH	SLE	31	female	23.2335	1.58	58	2015-06-01	2015-04-01	2018-06-01	38	1	0	0	0	0	0	1	12.57	0.82	0.07	1.74	14	1	0	1	1	1	0	0	0	1	0	0		155	2	2018-06-05	1.58	82	48	9	9	506	6.16	3.9	105	71	77	29
WHO group 1 PH	AOSD	24	female		1.62		2014-11-01	2014-11-01	2016-06-01	19	1	0	0	0	0	0	1	17.3	0.956	0.217	4.27	21	1	0	0	0	0	0	0	0	0	0	0		66	2	2018-05-16	1.75	78	33	6	13	263	7.36	4.29	106	66	58	25
WHO group 1 PH	SLE	43	female	22.2222	1.5	50	2012-05-01	2017-02-01	2017-02-01	0	1	0	0	0	1	0	1	12.31	1.173	0.278	5.15	14	1	0	1	1	1	1	0	0		0	0		1628	2	2018-05-18	1.43		51		10	944	3.7	2.5			83	32
WHO group 1 PH	pSS	45	female	19.2277	1.58	48	2014-05-01	2016-07-01	2016-07-01	0	1	0	0	0	0	0	1	14.61	0.9	0.146	0.48	34	1	0	0	0	1	0			1				110	2	2018-05-16	1.46	90	34	6	12	250	7.04	4.82	111	80	54	23
WHO group 1 PH	SLE	30	female	20.9366	1.65	57	2012-03-01	2013-07-01	2018-03-01	56	1	0	0	0	0	0	1	27.07	0.75	0.093	1.26	13	1	0	0	1	1	0	0	0		0	0		266	2	2018-03-12	1.62	92	56	10	14	657	5.11	3.15	115	80	87	39
WHO group 1 PH	AOSD	46	female	27.5482	1.65	75	2012-01-01	2012-04-01	2017-11-01	67	1	0	0	1	0	0	1	14.08	1.145	0.223	9.84		1	0	0	0	0	0	0	0	0	0	0		917	2	2018-01-12	1.82	100	39	5	8	343	7.22	3.97	120	90	66	25
WHO group 1 PH	SLE	31	female	21.0937	1.6	54	2000-01-01	2002-01-01	2008-01-01	72	1	0	0	0	0	0	1	19.06	0.735	0.11	0.72	19	1	1	0	1	0	0	0	0	0	0	0	16		2	2018-01-11	1.55	77	47	13	13	596	4.56	2.94	94	68	64	33
WHO group 1 PH	pSS	30	female	20.202	1.65	55	2019-10-01	2019-12-01	2019-12-01	0	1	0	0	0	0	0	1	22.42				46	1	0	0	0	1	1			1		0			3	2020-01-02	1.6	70	51	10	12	590	5.38	3.36	104	66	68	40
WHO group 1 PH	SLE	37	female	18.2183	1.64	49	2008-04-01	2008-04-01	2015-07-01	87	0	1	0	0	1	0	1	27.32	0.713	0.071	0.2	87	1	0	0	1	1	0	0	1	1	0	0		154	1	2019-12-27	1.52	80	34	9	15	253	6.01	3.05	106	67	47	24
WHO group 1 PH	SLE	32	female	21.2183	1.61	55	2007-12-01	2007-12-01	2019-12-01	144	1	0	0	0	0	0	1	28.2	0.596	0.073		75	1	1	0	0	1	0	0	0		0	0			3	2019-12-23	1.57	97	41	7	14	333	6.48	4.13	124	84	53	31
WHO group 1 PH	pSS	53	female	22.0386	1.65	60	2009-12-01	2018-01-01	2018-01-01	0	1	0	0	0	0	0	1	6.09	1.001	0.146	0.45	2	1	0	0	0	1	0	0	0	1	0	0	122		3	2019-12-18	1.66	89	59	16	14	770	4.67	2.81	121	73	98	34
WHO group 1 PH	SSc	67	female	23.5556	1.5	53	1999-12-01	2000-12-01	2019-07-01	223	1	1	0	0	0	0	1	9.63	0.973	0.242			1	1	0	0	0	0	0	0				81	962	3	2019-12-17	1.47	79	62	14	14	724	5.23	3.56	98	70	105	39
WHO group 1 PH	SSc	30	female	18.5178	1.61	48	2011-06-01	2011-06-01	2014-06-01	36	0	0	0	0	0	0	1	15.08	1.099	0.235	10.59	38	1	0	0	1	0	0	0	0	1	0	0			1	2016-06-15	1.48	65	23	5	6	253	5.38	3.64	88	53	31	15
[truncated: 15 more columns]
